# Supplementary material for: ERK Inhibition Increases RANKL-Induced Osteoclast Differentiation in RAW 264.7 Cells by Stimulating AMPK Activation and RANK Expression and Inhibiting Anti-Osteoclastogenic Factor Expression
Source: Int J Mol Sci. 2022 Nov 4;23(21):13512. doi: 10.3390/ijms232113512 (PMC9656104; doi:10.3390/ijms232113512)
Supplement: Supplementary file 1 [file ijms-23-13512-s001.zip]

Archive with 1 entries (1 files):
- ijms-1880789-supplementary.pdf
